# Supplementary material for: Randomizing of Oligopeptide Conformations by Nearest Neighbor Interactions between Amino Acid Residues
Source: Biomolecules. 2022 May 11;12(5):684. doi: 10.3390/biom12050684 (PMC9138747; doi:10.3390/biom12050684)
Supplement: Supplementary file 1 [file biomolecules-12-00684-s001.zip]

Archive with 1 entries (1 files):
- biomolecules-1660874 supplementary.pdf
